# Supplementary material for: Conformational Dynamics of Herpesviral NEC Proteins in Different Oligomerization States
Source: Int J Mol Sci. 2018 Sep 25;19(10):2908. doi: 10.3390/ijms19102908 (PMC6213152; doi:10.3390/ijms19102908)
Supplement: Supplementary file 1 [file ijms-19-02908-s001.zip]

Archive with 4 entries (4 files):
- NEC_supplement_230818.pdf
- Movie M1.wmv
- Movie M2.avi
- Movie M3.avi
